# Supplementary material for: Deciphering evolution of immune recognition in antibodies
Source: BMC Struct Biol. 2018 Dec 19;18:19. doi: 10.1186/s12900-018-0096-1 (PMC6299584; doi:10.1186/s12900-018-0096-1)
Supplement: Supplementary file 1 — Table S1. Mouse antibodies of common germline VH (variable region of heavy chain) lineages complexed with antigens. PDB IDs of complexes tabulated. (XLSX 34 kb) [file 12900_2018_96_MOESM1_ESM.xlsx]

## Sheet: Sheet1
Table S1. Mouse antibodies of common germline VH (variable region of heavy chain) lineages complexed with antigens. PDB IDs of complexes tabulated.
Sl. No.	Germline VH gene	PDB IDs	Antigen
1	VH 9-3	1TPX	Prion protein, ovprp (114-234)
		2ADF	Von Willebrand factor A3 domain
		1TET	Cholera Toxin Peptide 3 (CTP3)
		1NCC	Neuraminidase from influenza subtype N9
2	VH 14-3	1WEJ	Cytochrome c
		2BDN	Small inducible cytokine A2
		2Q8A	Apical membrane antigen1 from P. falciparum
		2VDO	Integrin alpha-iib; integrin beta-3; fibrinogen, gamma polypeptide
		25C8	Hapten(n-methyl-n-(para-glutaramidophenyl-ethyl)- piperidinium
		1A3R	Human rhinovirus capsid protein vp2
		2NR6	Bla g2 (allergen)
		4K2U	Erythrocyte binding antigen 175
3	VH 2-6	1FNS	VWF
		1A2Y	Lysozyme d18a
4	VH 1S18	1E6J	P24
		1NMB	N9 neuraminidase
5	VH 3-2	3LEY	Gp41
		3RVV	Peptidase 1 dust mite allergen, Der f1
		3G5Y	EGFR
		1KCS	PS1 peptide Hepatitis B virus
		1F90	Antigenic nonapeptide
		1BAF	Hapten
		1C12	Trazeolide
		1CF8	Reaction intermediate substituted butyric acid
		2AJV	Cocaine
		3CFD	Stilbene hapten
6	VH 5-12	1QLE	Cytochrome c oxidase
		1TZH	H-VEGF
		2QHR	Ebola virus glycoprotein peptide
		2OTW	Polyglutamine
		1CLZ	Lewis y nonoate methyl ester
7	VH 7-3	2AEP	Neuraminidase
		3OKD	Kdo
		3PHO	PSPB
		2G5B	Bax peptide
		4HLZ	Hemagglutinin
8	VH 5-9	1EJO	FMDV peptide
		1IND	Indium(III)-4-[N'-(2-hydroxyethyl)thioureido]-L-benzyl-EDTA
		3LS4	THC hapten
		3CFB	Stilbene
		1KFA	Gibberellin A4
		4HZL	E2 envelop protein
9	VH 1-9	1YQV	HEL
		1Q0Y	Morphine
		1YNK	Sweetener
10	VH 1-72	2BJM	Anthrone
		1CT8	TAA
11	VH 3-8	1NAK	HIV 1 peptide mp1
		1DQJ	Lysozyme (gallus)
		4GAG	Hepatitis C polyprotein
12	VH 9-4	1OB1	Major merozoite surface protein
		2ZPK	Proteinase-activated receptor 4
13	VH 1-84	2OK0	DNA
		3BT2	Vitronectin,Urokinase plasminogen activator surface receptor
		1YJD	T-cell-specific surface glycoprotein CD28
14	VH 1-22	1IGJ	Digoxin
		1EGJ	Cytokine receptor common beta chain precursor
15	VH 1S135	2VXT	IL-18
		1F3D	Amidinium hapten.
16	VH 5S12	4DW2	Urokinase-type plasminogen activator
		1FL3	Stilbene
17	VH 8-13	3IFP	Amyloid beta A4 protein
		1GGI	HIV-1 V3 Loop peptide
18	VH 5-6	2ADJ	Calcium
		2H1P	PA1 protein
		3FFD	Pthrp
		3LIZ	Asp protease Bla g2
		2OR9	Synthetic epitope peptide
19	VH 1-5	3HNS	Oligoarabinofuranosyl hexasaccharide
		3O0R	Nitric oxide reductase subunit B
		1MFE	Cell-surface oligo-saccharide
		3VW3	DNA (6-4) photoproduct
		1MPA	PorA
20	VH 1S61	1MH5	Transition state analog
		4ALA	Dengue virus DIII
21	VH 1-39	4FFV	Dipeptidyl peptidase 4
		2YPV	Lipoprotein
22	VH 6-6	1V7M	Thrombopoietin
		1WZ1	Dansyl-lys
		3FO9	Oxopentanoic acid
		3IET	Podoplanin
		1SM3	Peptide epitope
		1Q72	Cocaine
		1M7D	Trisaccharide
23	VH 1-14	1UM5	1-phenylethanol
		2DDQ	(R)-HNE-histidine adduct
		2FR4	Stem-loop DNA ligand
24	VH 3-1	2F58	Protein (HIV-1 GP120)
		1OSP	Outer surface protein A
25	VH 5-4	2J5L	Apical membrane antigen 1
		1QKZ	Protein p1.16+protein g-prime
26	VH 10S3	2HKF	Carbonic anhydrase 9
		3SGE	R13 peptide
		1CBV	Deoxynucleotide
27	VH 7-4	3I50	Envelope glycoprotein
		3V0W	LPS
28	VH 8-8	1JRH	Interferon-gamma receptor alpha chain
		2R0W	Amyloid beta
		3RKD	Capsid protein
29	VH 8-12	3IFO	Abeta1-7
		3O41	Fusion glycoprotein F1
30	VH 1-53	3IGA	Voltage-gated K channel
		4OII	NS1
31	VH 1-7	2I9L	Virion membrane protein M25
		4AG4	DDR1
		4BKL	J1 epitope
32	VH1S127	4DGI	Prion protein
		4ETQ	IMV membrane protein
33	VH 1-80	3QUM	Prostate-specific antigen
		4F2M	Spike protein
34	VH 5-17	1KNO	Transition state analog
		2HRP	HIV-1 protease
		4C83	8-sugar
35	VH 14-4	2GSI	Thermonucleus
		1CU4	Recognition peptide
