# Supplementary material for: Deciphering evolution of immune recognition in antibodies
Source: BMC Struct Biol. 2018 Dec 19;18:19. doi: 10.1186/s12900-018-0096-1 (PMC6299584; doi:10.1186/s12900-018-0096-1)
Supplement: Supplementary file 2 — Table S2. Human antibodies of common germline VH (variable region of heavy chain) lineages complexed with antigens. PDB IDs of complexes tabulated. (XLSX 30 kb) [file 12900_2018_96_MOESM2_ESM.xlsx]

## Sheet: Sheet1
Table S2. Human antibodies of common germline VH (variable region of heavy chain) lineages complexed with antigens. PDB IDs of complexes tabulated.
Sl. No.	Germline VH gene	PDB ID	Antigen
1	VH3-33	4DGV	E2 peptide from HCV-1
		3U2S	Envelope glycoprotein gp120 from HIV1
		3ZTN	Group 2 Influenza a Hemagglutinins
		2NYY	Botulinum neurotoxin type A
		2QQK	Neuropilin-2
		4HHA	Glycoprotein B from human herpesvirus
		4G7V	Voltage-sensor containing phosphatase
2	VH1-69	3GBN	1918 H1N1 hemagglutinin
		2NXZ	CD4, Env Gp 120
		2DD8	SARS-COV spike receptor-binding domain
		4DN4	MCP-1 mutant
		2CMR	GP41 inner-core mimetic 5-helix
		2JB6	Hapten
		4JZO	HCV gp E2 fragment
		4HJ0	Human GIPR ECD
		4MWF	Hepatitis c virus envelope glycoprotein e2
		2FX7	16-residue peptide on gp41
		3W9E	Human Herpesvirus Env gp D
		3NPS	Suppressor tumorigenicity 14 protein
3	VH 1-2	4LST	GP120 of HIV-1 clade C
		4HKX	Influenza virus HA2 (E)
		3D85	IL23 subunit p19, IL-12 subunit p40
		4AL8	Dengue virus Env protein domain III (C)
		3MXW	Sonic hedgehog protein
4	VH3-23	3HAE	NYESO-1 peptide, A-2 alpha chain, Beta-2-microglobulin
		3KDM	Testosterone
		3HI6	Integrin alpha-L
		3SO3	Suppressor of tumorigenicity 14 protein
		2VXS	Interleukin-17A
		1H0D	Angiogenin
		3BN9	Membrane-type serine protease 1
		4FP8	H3 influenza hemagglutinin, HA1 subunit
		4JFZ	Phosphopeptide
5	VH4-59	3MLX	V3 crown of HIV-1 gp120
		3HI1	HIV-1 gp120
		2YK1	Nicotine
		4JY4	HIV-1 gp120 V3 base and multiple glycans
6	VH3-43	1IKF	Cyclosporin
		3BDY	VEGF
7	VH3-30	3DVG	Ubiquitin
		3IDX	HIV-1 HxBc gp120 core
		3SOB	LDL receptor related protein 6
8	VH3-NL	2H9G	TNF superfamily member 10B precursor
		3K2U	Hepatocyte growth factor activator
		3NH7	Bone morphogenetic protein receptor type1A
9	VH3-21	1OP5	Man9GlcNAc2
		3H42	Proprotein convertase subtilisin/kexin type 9
10	VH5-51	3UJI	Gp160
		4HPO	Gp160
		4NRX	Gp41
		4HWB	IL-13
11	VH 2-5	3L5X	IL-13
		2F5B	MPER of Gp41 in HIV1
12	VH4-39	3THM	TNF superfamily 6
		3TWC	Man9
13	VH3-15	4G6F	Gp41
		1Q1J	HIV-1 Gp120 V3 peptide
